# Supplementary material for: Nucleosome destabilization by nuclear non-coding RNAs
Source: Commun Biol. 2020 Feb 11;3:60. doi: 10.1038/s42003-020-0784-9 (PMC7012929; doi:10.1038/s42003-020-0784-9)
Supplement: Supplementary file 3 — Supplementary Data 1 [file 42003_2020_784_MOESM3_ESM.xlsx]

## Sheet: Fig.1
Fig. 1b (qRT-PCR )
Sample Name	Target Name	ΔCt(-GAPDH)	RQ	Ave	SEM	FTEST	TTEST
LTED	ESR1	2.8625	0.137499	0.130774	0.0070528	0.100765	9.17207e-06
LTED	ESR1	2.8557	0.138149
LTED	ESR1	3.09945	0.116673
MCF10A	ESR1	12.776	0.000142577	0.000122427	2.54883e-05
MCF10A	ESR1	13.7656	7.18004e-05
MCF10A	ESR1	12.6751	0.000152904
LTED	Eleanor2	0.363394	0.777334	0.579848	0.0993801	N/A	N/A
LTED	Eleanor2	0.998375	0.500564
LTED	Eleanor2	1.11514	0.461646
MCF10A	Eleanor2	ND	N/A	N/A	N/A
MCF10A	Eleanor2	ND	N/A
MCF10A	Eleanor2	ND	N/A
	*ND: Not detected, N/A: Not available
Fig. 1e (FAIRE-qPCR )
	A		B		C		D
	MCF10A	LTED	MCF10A	LTED	MCF10A	LTED	MCF10A	LTED
1	2.12718	8.02635	3.94645	10.9171	3.38614	16.5812	3.37699	2.0439
2	1.72742	7.02759	3.05722	8.50062	3.688	16.9726	3.17159	1.95267
3	3.5105	7.51592	4.26345	9.3969	3.86697	16.1773	4.67029	2.16212
Ave	2.45503	7.52328	3.75571	9.60488	3.64704	16.577	3.73962	2.0529
SEM	0.540204	0.288341	0.361033	0.705297	0.140305	0.22961	0.469098	0.0606308
FTEST	0.443462		0.415251		0.543753		0.032862
TTEST	0.00116296		0.00179496		1.12216e-06		0.0234593

## Sheet: Fig.5
Fig. 5a (qRT-PCR )
Sample Name	Target Name	ΔCt(-GAPDH)	RQ	Ave	SEM	FTEST	TTEST
LTED_NC	Eleanor2	0.776173	0.583914	0.430737	0.0879616	0.244904	0.000296843
LTED_NC	Eleanor2	1.84053	0.279219
LTED_NC	Eleanor2	1.22069	0.429079
LTED_Ele2KD	Eleanor2	5.00009	0.0312481	0.0265541	0.00217578
LTED_Ele2KD	Eleanor2	5.38471	0.0239354
LTED_Ele2KD	Eleanor2	5.09924	0.0291727
Fig. 5d (FAIRE-qPCR )
	A		B		C		D
	LTED_NC	LTED_Ele2KD	LTED_NC	LTED_Ele2KD	LTED_NC	LTED_Ele2KD	LTED_NC	LTED_Ele2KD
1	14.0172	4.45294	14.614	2.99451	31.5211	17.3369	3.27649	0.950458
2	10.5747	7.02898	15.4406	5.71104	21.1871	21.4569	2.863	2.12522
3	11.1096	7.48374	13.9283	8.55709	35.2022	25.6494	3.18945	2.60208
Ave.	11.9005	6.32188	14.661	5.75421	29.3035	21.4811	3.10965	1.89259
SEM	1.06957	0.94365	0.437184	1.60593	4.195	2.39964	0.125858	0.490765
FTEST	0.875396		0.137994		0.493081		0.123419
TTEST	0.0173772		0.00587995		0.180844		0.0741802
